# Supplementary material for: The Influence of Kinetic Models and Attenuation Correction on Cadmium–Zinc–Telluride Single-Photon Emission Computed Tomography (CZT SPECT)-Derived Myocardial Blood Flow and Reserve: Correlation with Invasive Angiography Data
Source: J Clin Med. 2024 Feb 23;13(5):1271. doi: 10.3390/jcm13051271 (PMC10932033; doi:10.3390/jcm13051271)
Supplement: Supplementary file 1 [file jcm-13-01271-s001.zip]

Archive with 1 entries (1 files):
- jcm-2783246-supplementary.pdf
